# Supplementary material for: New Insight into Food-Grade Emulsions: Candelilla Wax-Based Oleogels as an Internal Phase of Novel Vegan Creams
Source: Foods. 2024 Feb 28;13(5):729. doi: 10.3390/foods13050729 (PMC10930791; doi:10.3390/foods13050729)
Supplement: Supplementary file 1 [file foods-13-00729-s001.zip]

Archive with 1 entries (1 files):
- foods-2865982-supplementary.pdf
